# Supplementary material for: Technical guidelines for non-clinical pharmacological research of traditional Chinese medicine (TCM) formulae
Source: Chin Med. 2025 Dec 3;20:211. doi: 10.1186/s13020-025-01277-w (PMC12673726; doi:10.1186/s13020-025-01277-w)
Supplement: Supplementary file 1 — Supplementary material 1 [file 13020_2025_1277_MOESM1_ESM.xlsx]

## Sheet: Table_S1
Table 1 Recommended Requirements for TCM Formulae Test Samples (Recommendation 1)
Applicable Scenario	General Requirements	Specific Requirements
Basic Research	Test samples should generally be consistent with clinical applications. Pilot-scale or larger samples are recommended. If administration volume or method is limiting, extracts (e.g., concentrated decoctions, active fractions) may be used.		(1) Clearly define the herbal information, including botanical origin, medicinal parts, geographical source, harvest period, cultivation methods, and processing methods at the origin.
			(2) Clearly define decoction slice processing information, including processing methods, techniques, and excipients.
			(3) Clearly define the prescription composition, dosage, and source.
			(4) Clearly define preparation processes and parameters, including extraction, purification, concentration, drying, preparation processes, storage conditions, and label solvents/excipients used with batch numbers, specifications, and manufacturers.
			(5) Clearly define the quality control information of the test samples and herbal materials; a quality evaluation report by the development unit or third-party testing agency should be provided.
			(6) Clarify the material basis through systematic chemical composition identification and quantitative analysis of major active components to ensure a clear material basis and stable, controllable quality.
New Drug Development	Supported by sufficient TCM theory and human use experience)	Test samples must be consistent with clinical application. Samples for registration review should generally be pilot-scale or larger. If not, sufficient justification is needed. Extracts may be used when administration is limited. Herbal origin, medicinal parts, source, harvest period, cultivation methods, composition, ratio, and preparation processes should be clearly defined and fixed.	(1) Clearly define and establish herbal information, including botanical origin, medicinal parts, geographical source, harvest period, and cultivation methods.
			(2) Clearly define and fix decoction slice processing information: methods, techniques, excipients.
			(3) Clearly define and fix prescription composition and ratios.
			(4) Clearly define and fix preparation processes, including extraction, purification, concentration, drying, preparation, and storage conditions; solvents/excipients should include batch numbers, specifications, and manufacturers.
			(5) Provide information on the test samples and quality control of the medicinal materials; conduct chemical fingerprint similarity evaluations on multiple batches of the tested traditional Chinese medicine formula to ensure quality consistency; and submit quality assessment reports from the developer or a third-party testing agency.
			(6) Indicate manufacturer information, including name, source, batch number, content/specifications, storage conditions, and preparation methods.
			(7) For new drugs seeking priority review, clarify the with systematic identification and quantitative analysis of major active components to ensure a clear material basis and stable, controllable quality.
	Derived from experimental research or lacking human use experience
	Developability Evaluation	Conduct comparative studies on one or more key pieces of information to provide scientific basis for key information selection. Pilot-scale or larger samples are recommended.	(1) Clarify or compare herbal information, including botanical origin, medicinal parts, geographical source, harvest period, cultivation methods, and processing methods.
			(2) Clarify or compare decoction slice processing information, including methods, techniques, excipients.
			(3) Clarify or compare prescription-related information, including composition and dosage.
			(4) Clarify or compare preparation process information, including extraction, purification, concentration, drying, preparation processes, and storage conditions.
	Derived from experimental research or lacking human use experience
	Formal Registration Application	Test samples requirements are consistent with those for new TCM formulae supported by sufficient TCM theory and human use experience.	(1) Clearly define and establish herbal information, including botanical origin, medicinal parts, geographical source, harvest period, and cultivation methods.
			(2) Clearly define and fix decoction slice processing information: methods, techniques, excipients.
			(3) Clearly define and fix prescription composition and ratios.
			(4) Clearly define and fix preparation processes, including extraction, purification, concentration, drying, preparation, and storage conditions; solvents/excipients should include batch numbers, specifications, and manufacturers.
			(5) Provide information on the test samples and quality control of the medicinal materials; conduct chemical fingerprint similarity evaluations on multiple batches of the tested traditional Chinese medicine formula to ensure quality consistency; and submit quality assessment reports from the developer or a third-party testing agency.
			(6) Indicate manufacturer information, including name, source, batch number, content/specifications, storage conditions, and preparation methods.
			(7) For new drugs seeking priority review, clarify the material basis with systematic identification and quantitative analysis of major active components to ensure a clear material basis and stable, controllable quality.

## Sheet: Table_S2
Table 2 Recommended Requirements for Administration Routes, Doses, and Frequency of TCM Formulae Test Samples (Recommendation 2)
Applicable Scenario		Specific Requirements
Basic Research		(1) The administration route should be consistent with the clinically used route, e.g., oral, topical, etc.
		(2) The administered dose should be consistent or relevant to clinical usage; generally, low, medium, and high dose-groups are established.
		(3) Based on clinical daily frequency and (intended) treatment duration, a reasonable administration frequency and cycle should be designed. Depending on experimental purposes, single or multiple dosing may be applied.
New Drug Development	Supported by sufficient TCM theory and human use experience	(1) Administration route should be consistent with clinical human use experience, e.g., oral, topical, etc. (Note: for intravenous TCM preparations, intraperitoneal injection may be used in rodents.)
		(2) Dose should be consistent or relevant to clinical human use experience, with low, medium, and high dose groups set up to examine dose-effect relationships.
		(3) Reasonable dosing frequency should be designed based on clinical experience.
		(4) Continuous administration time should align with clinical treatment cycles. Dosing time can be determined based on human experience and TCM treatment principles; chronopharmacology studies can also be considered.
	Derived from experimental research or lacking human use experience
	Developability Evaluation	(1) Comparative studies of different administration routes can be conducted, assessing pharmacodynamic indicators and bioavailability of major active components to select optimal routes.
		(2) Dose exploration experiments can be conducted based on primary and secondary efficacy indicators and safety indices.
		(3) Based on pharmacokinetics and pharmacodynamics characteristics, reasonable administration frequencies should be designed.
		(4) Dosing time should be determined based on human experience and TCM treatment principles; chronopharmacology studies may be considered.
	Formal Registration Application	(1) The administration route should match the intended clinical route.
		(2) Based on developability dose exploration results and intended clinical dosing, reasonable doses should be designed, usually with low, medium, and high dose groups
		(3) Administration frequency can be designed based on intended clinical plans or developability evaluation results.
		(4) Continuous administration time should align with the intended clinical treatment cycle. Chronopharmacology studies may also be considered if appropriate.

## Sheet: Table_S3
Table 3 Key Considerations for Animal Model Selection (Recommendation 3)
Key Points	Disease Animal Models	Syndrome Animal Models	Combined Disease-Syndrome Animal Models
Literature Review and Analysis	Select widely recognized and extensively used disease models within the relevant field for research.	Select well-established and relatively mature syndrome models for research.	When selecting combined disease-syndrome models, ensure correspondence with TCM syndromes (main symptoms, secondary symptoms, tongue/pulse diagnosis) and also alignment with Western disease pathology, physiology, function, metabolism, and structure.
Similarity Assessment	The replicated animal model should approximate human diseases as closely as possible in anatomy, pathology, physiology, etc. Spontaneous models identical to human diseases are rare; induced or experimental models are commonly used. Attention should be paid to selecting animal species and improving experimental methods.	Syndrome models should correspond to clinical TCM syndromes and also resemble clinical conditions in pathology, physiology, metabolism, structure, etc.	/
Scientific Assessment	/	Scientific evaluation should be conducted based on primary symptoms (core evidence), etiology (positive evidence), treatment responses (counter-evidence), related factors (supportive evidence), and objective indicators (supportive evidence).	Scientific evaluation should be conducted based on primary symptoms (core evidence), etiology (positive evidence), treatment responses (counter-evidence), related factors (supportive evidence), and objective indicators (supportive evidence).
Reproducibility	Ideal animal models should be standardized and reproducible. Consistency must be maintained in animal species, strain, age, gender, body weight, health status, rearing conditions, experimental environment, experimental procedures, drug manufacturer, dosing regimen, and operational techniques.	Ideal animal models should be standardized and reproducible. Consistency must be maintained in animal species, strain, age, gender, body weight, health status, rearing conditions, experimental environment, experimental procedures, drug manufacturer, dosing regimen, and operational techniques.	Ideal animal models should be standardized and reproducible. Consistency must be maintained in animal species, strain, age, gender, body weight, health status, rearing conditions, experimental environment, experimental procedures, drug manufacturer, dosing regimen, and operational techniques.
Reliability	The model should reliably reflect all or part of the human disease characteristics, including specific functional, metabolic, or structural changes, confirmed through a series of evaluations.	The model should reliably reflect clinical TCM syndrome characteristics through macro manifestations and micro indicators, building a four-diagnosis transformation model between humans and animals. Reverse validation with classical effective prescriptions can enhance scientific validity and reliability.	The model should reliably reflect clinical TCM syndrome characteristics through macro manifestations and micro indicators, building a four-diagnosis transformation model between humans and animals. Reverse validation with classical effective prescriptions can enhance scientific validity and reliability.
Controllability and Economic Feasibility	Disease development must be controllable. Animals overly sensitive to certain pathogenic factors and prone to high mortality should be avoided. Model replication should be executable and economically feasible.	Disease development must be controllable. Animals overly sensitive to certain pathogenic factors and prone to high mortality should be avoided. Model replication should be executable and economically feasible.	Disease development must be controllable. Animals overly sensitive to certain pathogenic factors and prone to high mortality should be avoided. Model replication should be executable and economically feasible.

## Sheet: Table_S4
Table 4 Factors to Consider for Different Levels of In vitro Pharmacological Evaluation Models
In vitro Pharmacological Evaluation Model	Key Factors to Consider
Isolated Organ/Tissue Models	Consider species origin, anatomical site (e.g., colon, ileum for isolated intestinal smooth muscle), model construction methods, drug-related factors (e.g., drug-containing serum, drug-containing intestinal absorption fluid, extract or formulation solutions), and culture environment, and their influence on the pharmacological effects and potency of TCM formulae.
Organoid Models	Consider tissue morphology, pathological features, heterogeneity, stability, molecular biological characteristics, drug-related factors (e.g., drug-containing serum, drug-containing intestinal absorption fluid, extract or formulation solutions), and their impact on the pharmacological actions and potency of TCM formulae.
Cell/Organelle Models	Conduct STR authentication of cells; consider species origin, cell line or primary cells, genetic background (positive/negative gene expression), co-culture conditions, model construction methods, drug-related factors, culture medium and environment, and their impact on the pharmacological effects and potency of TCM formulae.
Enzyme Activity Models	Consider enzyme concentration, reaction conditions (PH, ionic strength, cofactors, detergents), substrate type (natural or synthetic), inhibitor mechanism (competitive, non-competitive, uncompetitive), and reaction time, and their influence on pharmacological activity.
Molecular Interaction Models Based on Virtual Screening	Consider differences among various computational methods and prediction models. It is recommended to use multiple methods for evaluation and comparison, and to experimentally validate prediction results. Common methods include network-based models, sequence-based models, structure-based models, genome-based models, gene ontology-based models, deep learning-based models, and large-scale prediction…

## Sheet: Table_S5
Table 5 Advantages, Disadvantages, and Applicable Scenarios of Different In vitro Dosing Methods (Recommendation 5)
Drug Type	Dosing Method	Advantages and Disadvantages
Mixture	Direct Administration	Simple and convenient; however, impurities such as tannins and inorganic salts in extracts may interfere with isolated tissue or cell activities, affecting experimental results. Due to barriers (gastrointestinal, blood-brain) and metabolism, direct administration may have poor consistency with in vivo material composition and ratios, making results debatable.
	Drug-Containing Serum Method	Closer to actual in vivo direct effects of TCM compounds; however, issues include serum matrix interference, low drug concentration, false positives or negatives. Suitable for evaluating oral formulations’ direct effects. Note: Drug-containing serum includes absorbed components and possibly metabolites produced by host or gut microbiota; the material basis of pharmacological efficacy remains comp…
	Drug-Containing Intestinal Absorption Fluid Method	Establishes dynamic in vitro models simulating in vivo "pharmacokinetics-pharmacodynamics" relationships, mainly via everted gut sac or Caco-2 cell models. Suitable when prototype compounds are the primary active substances. Not suitable when metabolites are the main active substances.
TCM Monomer Components	Similar to chemical drug evaluation methods	This drug administration method can be used to screen active chemical constituents from TCM formulae, aiding in the identification of key active components and the investigation of mechanism of actions.

## Sheet: Table_S6
Table 6 Pharmacodynamic Evaluation System for TCM formulae (Recommendation 6)
Pharmacodynamic Indicator Type	(1) Phenotypic Indicators | Animal signs such as mental state, activity, respiration, diet, drinking, defecation; body weight; mortality; survival rate; survival time. When evaluating mortality, survival rate, or survival time, ensure data accuracy.
	(2) Physiological Parameters | Select well-recognized physiological parameters based on animal models and clinical relevance (e.g., body temperature, electrocardiography (ECG), neurological function).
	(3) Biochemical Indicators | Based on animal models and clinical relevance, select highly specific biochemical markers where possible. Supplementary biomarkers may include proteins, enzymes, RNAs, or metabolites associated with disease pathogenesis.
	(4) Pathological Indicators | Choose widely accepted pathological assessment methods, such as hematoxylin and eosin (HE) staining, immunohistochemistry, Oil Red O staining, and Sirius Red staining.
	(5) Imaging Indicators | Select appropriate imaging methods based on research objectives, e.g., Micro-CT imaging, Doppler ultrasound imaging, MRI scanning.
	(6) Omics Evaluation Indicators | Depending on the research purpose, employ genomics, transcriptomics, proteomics, metabolomics, lipidomics, or modified proteomics to obtain system-wide molecular information related to disease or efficacy, combined with experimental validation.
	(7) TCM Syndrome Indicators | In TCM syndrome animal models and combined disease-syndrome models, conduct evaluation using TCM syndrome-related indicators. Choose indicators widely recognized within the field and clinically relevant.
Statistical Analysis	Follow the three fundamental principles of "repetition, randomization, and control." A prospective statistical analysis plan should be developed, including the pre-specified level of statistical significance, randomization methods, and handling procedures for missing or outlier data. Statistical methods used should be clearly stated.
The evaluation indicators should consider the combination of macroscopic and microscopic pharmacodynamic indicators, short-term and long-term pharmacodynamic indicators, primary and secondary pharmacodynamic indicators, objective and subjective pharmacodynamic indicators, quantitative and qualitative indicators, and syndrome-related indicators with disease-related indicators. For key pharmacodyna…

## Sheet: Table_S7
Table 7 Research Content and Requirements for Different Regulatory Pathways of TCM formulae (Recommendation 7)
Regulatory Pathway	Research Content	Requirements
Direct Modulation	Analysis of Target-Reaching Components of TCM	Identify potential TCM components absorbed into the body and reaching disease target tissues (both prototype compounds and metabolites) using ADME/PK prediction models based on disease target organ information. Components can be traced from blood, target organs, target tissues, and target cells.
	In vitro Activity Evaluation of Target-Reaching Components	Conduct in vitro pharmacological evaluations of the target-reaching components against key disease-syndrome effects.
	Research on Direct Action Targets	Based on virtual screening or literature, identify potential direct-action targets of target-reaching components. Validate using chemoproteomics (e.g., activity-based probes) or label-free technologies (DARTS, CETSA, TPP), supported by mutagenesis experiments or crystallographic studies of ligand-target complexes.
	Regulatory Relationship Study	Investigate the regulatory relationship between target-reaching components and direct targets using gene knockout or overexpression techniques, establishing "Component-Target-Pathway-Disease" relationships.
	Coordination and Mechanism of Multiple Components	Using animal or cell models, explore the synergistic mechanisms of multiple components in TCM formulae affecting key disease-syndrome outcomes.
Indirect Modulation	Confirmation of Indirect Effects	Indirect modulation is suggested when:
		a) The concentration of TCM components in disease target organs is significantly lower than the effective concentration.
		b) Changing the administration route increases tissue concentration without improving efficacy.
		c) Surgical removal or inhibition of non-target organs with high exposure reduces or abolishes the TCM formula's pharmacological effect (e.g., adrenalectomy, antibiotic-induced gut microbiota clearance).
	Screening for Intermediate Mediators	The intermediary substances mainly include endogenous active substances in the human body, such as hormones, cytokines, extracellular vesicles, gas signaling molecules, and metabolites derived from gut microbiota, which can be screened using methods like transcriptomics, proteomics, metabolomics, and metagenomics. Once candidate intermediary substances are identified, appropriate experimental met…
Indirect Modulation	Mechanisms of TCM Component-Mediator Regulation	The role of TCM formula components in regulating intermediary substances is considered a direct regulatory effect and can be studied using the research approach for direct regulation. Specifically, the main expression organs (tissues) of the intermediary substances should be identified first, and then the types of cells in which TCM formula components regulate the expression of these intermediary…
	Mechanisms of Mediator-Disease Organ Regulation	The role of intermediary substances in regulating disease target organs is considered a direct regulatory effect and can be studied using the research approach for direct regulation. Specifically, the types of cells in which intermediary substances regulate disease target organs (tissues) should be identified first. Then, through in vitro and in vivo studies, the pathways and molecular mechanisms…
Auxiliary Modulation	Auxiliary Modulation	The study of the pharmacokinetics and dynamics of the combination of traditional Chinese medicine (TCM) formulations can be approached from the perspectives of TCM formulations and chemical drugs, medicinal herbs and medicinal herbs, active parts and active parts, and components and components. This research aims to clarify how the pharmacokinetic and dynamic behaviors of the main active ingredie…
	Synergistic PK-PD Correlation Studies	Build multi-component "PK-PD" models based on pharmacodynamic interactions between drugs, herbs, or components, providing scientific evidence for synergistic efficacy or toxicity reduction.
	Mechanism of Auxiliary Modulation	Conduct multidimensional network analyses (chemical constituent-mediator-pathway-disease) to elucidate regulatory molecular mechanisms of auxiliary modulation.
